# Supplementary material for: Body Fat Reduction Effect of Bifidobacterium breve B-3: A Randomized, Double-Blind, Placebo Comparative Clinical Trial
Source: Nutrients. 2022 Dec 21;15(1):28. doi: 10.3390/nu15010028 (PMC9824586; doi:10.3390/nu15010028)
Supplement: Supplementary file 1 [file nutrients-15-00028-s001.zip]

Archive with 1 entries (1 files):
- nutrients-2046908-supplementary.pdf
